# Supplementary material for: The evolution of genomic and epigenomic features in two Pleurotus fungi
Source: Sci Rep. 2018 May 29;8:8313. doi: 10.1038/s41598-018-26619-7 (PMC5974365; doi:10.1038/s41598-018-26619-7)
Supplement: Supplementary file 2 — Supplementary Dataset [file 41598_2018_26619_MOESM2_ESM.xlsx]

## Sheet: Table S6
Table S6. Top ten abundant gene ontogoly (GO) categories of genes that are common conserved in three Pleurotus genomes and specific in Pt or Pe.
	ID	Description	GeneRatio	BgRatio	P-value	P-adj	counts
common genes in Pt:	ATP binding	GO:0005524	25/359	671/7066	0.966291	0.999996	25
	protein phosphorylation	GO:0006468	21/359	189/7066	0.000565866	0.033669	21
	metal ion binding	GO:0046872	19/359	304/7066	0.203684	0.824786	19
	oxidation-reduction process	GO:0055114	19/359	708/7066	0.99967	0.999996	19
	protein kinase activity	GO:0004672	17/359	125/7066	0.00017747	0.021119	17
	proteolysis	GO:0006508	17/359	163/7066	0.00364994	0.108586	17
	oxidoreductase activity	GO:0016491	13/359	308/7066	0.795266	0.999996	13
	zinc ion binding	GO:0008270	12/359	359/7066	0.958726	0.999996	12
	GTP binding	GO:0005525	11/359	139/7066	0.0952677	0.629825	11
	hydrolase activity	GO:0016787	11/359	256/7066	0.760344	0.999996	11
common genes in Pe:	ATP binding	GO:0005524	23/338	687/7206	0.972005	1	23
	protein phosphorylation	GO:0006468	21/338	201/7206	0.000450582	0.01331	21
	protein kinase activity	GO:0004672	19/338	132/7206	1.09707e-05	0.00143588	19
	metal ion binding	GO:0046872	17/338	323/7206	0.346296	0.985727	17
	oxidation-reduction process	GO:0055114	17/338	694/7206	0.999482	1	17
	proteolysis	GO:0006508	16/338	160/7206	0.00330153	0.0737341	16
	zinc ion binding	GO:0008270	13/338	345/7206	0.831387	1	13
	oxidoreductase activity	GO:0016491	10/338	305/7206	0.914323	1	10
	GTP binding	GO:0005525	9/338	152/7206	0.283792	0.985727	9
	hydrolase activity	GO:0016787	9/338	244/7206	0.816174	1	9
Pt specific gene:	oxidation-reduction process	GO:0055114	104/795	708/7066	0.00187055	0.0766924	104
	ATP binding	GO:0005524	68/795	671/7066	0.847952	0.981365	68
	oxidoreductase activity	GO:0016491	62/795	308/7066	2.49325e-06	0.00102223	62
	hydrolase activity	GO:0016787	40/795	256/7066	0.0187278	0.404127	40
	zinc ion binding	GO:0008270	39/795	359/7066	0.620267	0.981365	39
	nucleic acid binding	GO:0003676	34/795	238/7066	0.0834747	0.812195	34
	catalytic activity	GO:0003824	33/795	167/7066	0.000805717	0.0660688	33
	metal ion binding	GO:0046872	33/795	304/7066	0.616384	0.981365	33
	transmembrane transport	GO:0055085	32/795	269/7066	0.395547	0.981365	32
	carbohydrate metabolic process	GO:0005975	24/795	201/7066	0.410248	0.981365	24
Pe specific gene:	oxidation-reduction process	GO:0055114	123/1227	694/7206	0.320142	0.994827	123
	ATP binding	GO:0005524	107/1227	687/7206	0.868835	0.994827	107
	oxidoreductase activity	GO:0016491	75/1227	305/7206	0.000382239	0.0813806	75
	metal ion binding	GO:0046872	54/1227	323/7206	0.584137	0.994827	54
	transmembrane transport	GO:0055085	51/1227	239/7206	0.0459743	0.881167	51
	zinc ion binding	GO:0008270	46/1227	345/7206	0.976724	0.999992	46
	hydrolase activity	GO:0016787	44/1227	244/7206	0.361668	0.994827	44
	nucleic acid binding	GO:0003676	44/1227	229/7206	0.208438	0.994827	44
	carbohydrate metabolic process	GO:0005975	43/1227	202/7206	0.0648512	0.920348	43
	catalytic activity	GO:0003824	41/1227	179/7206	0.0248372	0.648024	41

## Sheet: Table S7
Table S7. Numbers of carbohydrate-active enzymes identified in fifteen fungi genomes according to the CAZy database.
	Glycosyl Hydrolases (GHs)
species	GH1	GH2	GH3	GH5	GH6	GH7	GH9	GH10	GH11	GH12	GH13	GH15	GH16	GH17	GH18	GH20	GH24	GH25	GH27	GH28	GH29	GH30	GH31	GH32	GH35	GH37	GH38	GH43	GH44	GH45	GH47	GH51	GH53	GH54	GH55	GH62	GH64	GH67	GH71	GH72	GH74	GH75	GH76	GH78	GH79	GH81	GH85	GH88	GH89
Pleutotus tuoliensis	4	2	11	15	3	14	1	3	2	1	10	3	6	1	14	2	2	2	0	6	0	2	5	1	3	2	0	6	1	2	10	1	1	0	2	1	0	0	5	1	1	0	3	2	6	0	1	1	0
Pleurotus eryngii var.eryngii	2	3	13	13	2	0	1	3	4	2	10	3	4	1	10	1	3	2	2	6	0	3	5	1	2	2	1	4	1	1	11	1	1	0	2	1	0	0	3	1	0	0	0	3	4	0	2	1	0
Pleurotus ostreatus	3	3	12	21	3	15	1	3	2	2	9	3	10	1	11	2	3	2	1	6	0	2	8	1	4	2	1	7	1	2	9	3	1	0	2	1	0	0	5	1	3	0	2	2	7	0	1	1	0
Fistulina hepatica	1	1	13	12	0	1	0	2	0	2	17	3	6	2	12	3	0	0	1	6	1	2	3	0	3	2	1	2	0	0	7	0	1	0	2	0	0	0	5	1	0	0	2	5	6	3	1	1	0
Agaricus bisporus	1	2	7	19	1	1	1	2	2	2	6	2	9	3	12	4	1	4	1	5	1	3	6	0	1	2	1	3	1	0	6	1	1	0	1	0	0	0	3	1	1	0	1	4	6	0	1	1	0
Laccaria bicolor	0	2	2	20	0	0	1	0	0	3	9	2	8	3	11	1	3	0	0	4	0	7	3	0	1	2	1	0	0	0	6	0	0	0	2	0	0	0	4	3	0	0	1	0	9	0	1	1	0
Coprinopsis cinerea	2	2	7	25	5	5	1	6	6	1	7	3	11	2	9	2	6	0	0	3	0	3	3	0	0	2	1	4	1	0	8	1	1	0	1	3	0	0	4	2	1	0	0	0	5	0	2	1	0
Coniophora puteana	3	5	13	20	1	2	1	3	0	4	5	2	8	1	28	4	0	2	2	13	4	7	11	1	2	3	1	6	0	0	9	2	1	0	4	0	0	0	6	1	0	0	5	2	4	1	1	1	2
Hydnomerulius pinastri	3	3	13	21	1	3	1	3	0	3	7	2	6	1	13	3	0	7	1	9	1	1	6	0	2	2	1	3	0	0	5	1	1	0	3	0	0	0	4	1	1	0	6	2	7	0	1	1	2
Pisolithus microcarpus	0	1	5	9	0	0	1	0	0	0	5	2	5	0	7	1	0	2	0	1	1	1	1	0	1	3	1	1	0	0	4	0	0	0	2	0	0	0	1	2	0	0	0	0	3	0	1	0	1
Dichomitus squalens	3	4	8	19	1	3	0	5	0	3	8	2	12	1	19	4	0	2	4	7	0	2	6	2	3	2	1	7	1	0	5	2	1	0	2	0	0	0	4	1	1	0	1	3	13	0	1	1	1
Phlebiopsis gigantea	2	3	9	19	1	3	1	4	2	3	8	2	9	1	12	4	0	1	1	10	0	2	6	0	2	2	1	4	0	0	6	1	1	0	2	0	0	0	3	1	2	0	0	1	7	0	1	1	2
Cryptococcus neoformans	0	0	7	9	0	0	1	0	0	0	9	2	1	1	3	1	0	0	0	1	0	0	3	1	0	2	1	0	0	0	3	1	0	0	0	0	0	0	4	1	0	0	0	3	4	0	0	2	0
Tremella mesenterica	1	1	3	13	0	0	1	0	0	0	9	2	4	1	3	1	0	0	0	0	0	0	2	0	0	2	1	0	0	0	3	0	0	0	0	0	0	0	3	1	0	0	0	0	1	0	0	0	0
Neurospora crassa	1	5	9	6	3	4	0	4	2	1	9	2	14	2	10	1	0	1	0	2	0	2	5	2	2	2	1	5	0	1	8	1	1	1	6	0	2	1	6	5	0	1	10	1	2	1	0	0	0
	GlycosylTransferases (GTs)
species	GT1	GT2	GT3	GT4	GT5	GT8	GT15	GT17	GT20	GT21	GT22	GT24	GT25	GT28	GT31	GT32	GT33	GT34	GT35	GT39	GT47	GT48	GT49	GT50	GT55	GT57	GT58	GT59	GT62	GT66	GT69	GT71	GT76	GT90	total
Pleutotus tuoliensis	1	2	1	4	1	6	5	1	3	1	2	1	0	0	0	1	0	0	1	3	0	2	1	1	0	2	0	1	0	1	2	0	1	7	51
Pleurotus eryngii var.eryngii	1	2	0	2	1	3	3	0	4	1	3	1	1	0	0	1	1	0	1	2	0	2	1	1	0	2	1	1	0	1	1	0	1	0	38
Pleurotus ostreatus	1	2	1	4	1	6	4	1	3	1	3	1	1	1	0	0	1	0	1	3	0	2	1	1	0	2	1	1	0	1	2	0	1	5	52
Fistulina hepatica	3	2	1	4	2	3	7	1	3	1	3	1	1	0	0	1	1	0	2	4	0	2	1	1	0	2	1	1	0	1	3	0	1	3	56
Agaricus bisporus	2	2	1	3	1	1	3	1	3	1	3	1	0	0	0	1	1	0	1	3	0	2	1	1	0	2	1	1	0	1	2	0	0	3	42
Laccaria bicolor	3	2	1	4	1	6	7	1	3	1	2	1	0	0	0	1	1	0	1	4	0	2	0	1	0	2	1	1	0	1	2	0	1	7	57
Coprinopsis cinerea	3	2	1	4	1	4	5	0	3	1	4	1	1	1	0	1	1	0	1	3	0	2	1	1	0	2	1	1	0	1	5	0	1	6	58
Coniophora puteana	2	2	1	3	0	3	2	0	3	1	4	1	4	0	0	1	1	0	1	3	0	2	1	1	0	2	1	1	0	1	2	0	1	1	45
Hydnomerulius pinastri	2	2	1	4	1	3	3	0	3	1	4	1	0	0	0	1	1	0	1	3	0	2	2	1	0	2	1	1	0	1	3	0	1	3	48
Pisolithus microcarpus	1	3	1	6	1	2	2	0	4	1	3	1	0	0	0	1	1	0	2	3	0	2	0	1	0	2	1	1	0	1	2	0	2	5	49
Dichomitus squalens	2	2	1	5	1	4	6	1	3	1	3	1	1	0	0	1	1	0	1	3	0	2	1	1	0	2	1	1	0	1	3	0	1	1	51
Phlebiopsis gigantea	3	2	1	4	1	5	2	1	3	1	3	1	0	0	0	1	1	0	1	3	0	2	1	1	0	2	1	1	0	1	3	0	1	1	47
Cryptococcus neoformans	2	1	1	5	1	5	1	0	2	1	4	0	0	0	1	2	1	0	1	3	1	1	0	1	0	0	1	0	0	1	4	2	1	7	50
Tremella mesenterica	4	1	1	5	1	3	1	0	2	1	3	1	0	0	1	1	1	0	1	3	1	1	0	1	0	0	1	0	0	1	4	2	1	8	50
Neurospora crassa	3	3	1	5	2	2	5	1	3	1	4	1	2	0	0	4	1	3	1	3	0	1	0	1	1	2	1	1	3	1	2	1	1	3	63
	Polysaccharide Lyases (PLs)
species	PL1	PL3	PL4	PL8	PL14	PL20	total
Pleutotus tuoliensis	13	3	1	3	4	0	24
Pleurotus eryngii var.eryngii	9	2	1	1	2	0	15
Pleurotus ostreatus	9	3	2	4	3	0	21
Fistulina hepatica	0	0	1	1	3	0	5
Agaricus bisporus	2	1	1	1	4	0	9
Laccaria bicolor	0	0	0	1	5	0	6
Coprinopsis cinerea	1	2	1	1	7	0	12
Coniophora puteana	0	0	0	0	2	0	2
Hydnomerulius pinastri	0	0	0	1	4	0	5
Pisolithus microcarpus	0	0	0	0	3	0	3
Dichomitus squalens	0	0	1	3	7	0	11
Phlebiopsis gigantea	0	0	0	1	5	0	6
Cryptococcus neoformans	0	0	1	0	2	0	3
Tremella mesenterica	0	0	0	0	2	0	2
Neurospora crassa	1	1	1	0	0	1	4
	Carbohydrate Esterases (CEs)
species	CE1	CE2	CE3	CE4	CE5	CE8	CE9	CE10	CE12	CE15	CE16	total
Pleutotus tuoliensis	2	0	0	8	0	2	0	8	2	1	6	29
Pleurotus eryngii var.eryngii	2	1	0	6	0	1	0	13	0	2	5	30
Pleurotus ostreatus	2	1	0	8	0	2	1	22	2	1	6	45
Fistulina hepatica	1	0	0	4	0	2	0	15	0	0	5	27
Agaricus bisporus	2	0	0	9	6	2	1	13	2	1	9	45
Laccaria bicolor	1	0	0	9	1	4	0	13	0	0	2	30
Coprinopsis cinerea	4	1	3	16	6	0	1	14	1	7	4	57
Coniophora puteana	1	1	0	9	1	2	1	27	0	0	7	49
Hydnomerulius pinastri	2	1	0	3	0	2	1	20	0	2	8	39
Pisolithus microcarpus	1	0	0	7	0	0	1	12	0	0	2	23
Dichomitus squalens	1	1	0	2	0	3	1	20	2	2	11	43
Phlebiopsis gigantea	1	1	0	4	0	3	1	19	1	1	7	38
Cryptococcus neoformans	1	0	0	4	0	0	1	10	0	0	0	16
Tremella mesenterica	1	0	0	5	0	0	1	6	0	0	0	13
Neurospora crassa	7	1	3	4	3	1	1	14	1	1	2	38
	Auxiliary Activities (AAs)
species	AA2	AA3	AA4	AA5	AA6	AA7	AA8	AA9	AA11	AA12	AA13	total
Pleutotus tuoliensis	8	9	0	0	2	3	1	27	0	1	0	51
Pleurotus eryngii var.eryngii	8	22	0	0	2	2	0	27	0	1	0	62
Pleurotus ostreatus	10	41	0	0	2	8	1	29	0	1	0	92
Fistulina hepatica	1	12	0	0	2	0	3	6	1	0	0	25
Agaricus bisporus	5	33	0	1	4	5	1	11	0	1	0	61
Laccaria bicolor	3	10	0	0	2	1	0	3	0	0	0	19
Coprinopsis cinerea	4	29	0	0	3	7	1	34	0	6	0	84
Coniophora puteana	1	18	1	0	2	2	2	10	0	0	0	36
Hydnomerulius pinastri	1	14	0	0	2	4	1	14	0	0	0	36
Pisolithus microcarpus	1	3	0	0	1	1	0	4	0	0	0	10
Dichomitus squalens	14	31	1	1	1	6	1	15	0	0	0	70
Phlebiopsis gigantea	10	24	1	0	4	2	1	14	0	1	0	57
Cryptococcus neoformans	2	2	0	1	2	0	0	1	1	0	0	9
Tremella mesenterica	2	2	0	0	1	0	0	0	1	0	0	6
Neurospora crassa	2	8	1	0	1	9	2	14	4	3	1	45
	Carbohydrate-Binding Modules (CBMs)
species	CBM13	CBM20	CBM21	CBM24	CBM32	CBM38	CBM42	CBM43	CBM52	CBM63	CBM67	total
Pleutotus tuoliensis	6	3	1	0	0	0	0	0	0	0	7	17
Pleurotus eryngii var.eryngii	9	3	1	0	0	0	0	0	0	0	1	14
Pleurotus ostreatus	11	3	2	0	0	0	0	0	0	0	7	23
Fistulina hepatica	1	4	3	0	0	0	0	0	0	1	0	9
Agaricus bisporus	5	1	2	0	0	0	0	0	0	0	0	8
Laccaria bicolor	6	1	2	0	0	0	0	0	1	0	0	10
Coprinopsis cinerea	9	3	2	0	0	0	0	0	0	0	0	14
Coniophora puteana	0	2	2	0	0	1	0	0	0	0	0	5
Hydnomerulius pinastri	0	2	2	0	0	0	0	0	0	0	0	4
Pisolithus microcarpus	0	1	1	0	0	0	0	0	0	0	0	2
Dichomitus squalens	0	2	2	0	0	0	0	0	0	0	0	4
Phlebiopsis gigantea	0	2	2	0	0	0	0	0	0	0	0	4
Cryptococcus neoformans	2	0	2	0	0	0	0	0	0	0	2	6
Tremella mesenterica	0	0	2	0	0	0	0	0	0	0	0	2
Neurospora crassa	1	3	1	2	1	1	1	1	1	0	0	12
	Cytochrome P450
species	CYP51	CYP53	CYP61	CYP63	CYP66	CYP68	CYP502	CYP505	CYP506	CYP512	CYP530	CYP620	CYP621	CYP663	CYP699	CYP5027	CYP5035	CYP5036	CYP5037	CYP5065	CYP5093	CYP5136	CYP5137	CYP5139	CYP5140	CYP5141	CYP5142	CYP5143	CYP5144	CYP5145	CYP5146	CYP5147	CYP5148	CYP5150	CYP5151	CYP5152	CYP5156	CYP5158	CYP5215	total
Pleutotus tuoliensis	1	2	1	8	3	1	3	0	0	1	4	8	0	0	0	2	0	2	9	2	2	4	7	1	1	0	1	0	9	3	2	1	7	3	4	1	1	2	0	96
Pleurotus eryngii var.eryngii	1	4	1	4	1	1	1	1	0	2	2	14	0	2	1	2	1	0	4	1	1	4	5	0	1	0	0	0	6	1	1	0	7	4	5	1	1	0	1	81
Pleurotus ostreatus	1	3	1	7	9	1	2	1	0	1	2	12	1	2	2	1	0	2	8	1	1	8	6	0	1	2	1	0	13	1	6	1	7	3	5	2	1	4	0	119
Fistulina hepatica	1	2	1	5	13	0	0	0	1	1	0	6	1	0	0	0	1	0	7	0	0	0	8	1	1	0	0	0	8	1	0	0	0	1	12	0	1	1	1	74
Agaricus bisporus	1	2	1	6	21	0	1	0	1	5	0	5	0	0	16	0	0	0	6	0	1	0	1	0	1	6	0	0	7	0	0	0	2	12	4	1	1	0	0	101
Laccaria bicolor	1	1	1	6	8	3	1	0	0	3	0	3	0	0	2	0	1	0	5	0	0	0	0	0	2	3	3	0	5	1	0	0	0	18	4	1	7	0	0	79
Coprinopsis cinerea	2	1	2	10	16	5	1	0	1	2	0	16	0	1	0	0	2	0	5	0	1	0	1	0	1	10	0	0	21	0	0	3	0	9	2	1	2	1	0	116
Coniophora puteana	2	3	1	13	5	0	1	0	0	6	2	21	1	2	10	0	1	0	5	0	6	1	2	0	1	1	0	0	41	6	0	2	0	2	17	26	1	10	0	189
Hydnomerulius pinastri	1	1	2	5	5	0	1	0	0	2	0	16	1	1	7	0	2	0	8	0	6	1	1	0	1	2	0	0	19	1	1	1	0	6	6	15	1	6	0	119
Pisolithus microcarpus	3	2	1	9	0	2	1	0	1	24	0	16	0	0	3	0	1	0	2	0	0	0	4	2	0	0	0	0	4	0	0	1	0	0	13	2	1	0	1	93
Dichomitus squalens	2	1	1	6	11	0	2	2	0	14	0	23	0	0	0	0	10	0	4	0	2	6	1	0	1	3	0	1	26	0	0	1	0	26	6	1	1	2	0	153
Phlebiopsis gigantea	1	4	1	4	2	0	1	4	0	6	0	3	0	0	0	0	3	5	8	0	1	5	0	1	1	7	4	3	23	3	1	2	3	10	4	2	2	2	0	116
Cryptococcus neoformans	1	0	1	0	0	0	0	0	0	0	0	0	0	0	0	0	0	0	0	0	0	0	0	1	0	0	0	0	0	0	0	0	0	0	0	0	0	0	1	4
Tremella mesenterica	1	1	1	0	0	1	0	1	0	0	1	0	0	0	0	0	0	0	0	0	0	0	0	0	0	0	0	0	0	0	0	0	0	0	0	0	0	0	0	6
Neurospora crassa	1	0	1	0	0	0	0	0	0	0	0	0	0	0	0	0	0	0	0	0	0	0	0	1	0	0	0	0	0	0	0	0	0	0	0	0	0	0	1	4
[truncated: 16 more columns]

## Sheet: Table S8
Table S8. Gene IDs of oxidoreductases and CAZyme families in fifteen fungi genomes.
GH3
Pleutotus tuoliensis		Pt|1093	Pt|13128	Pt|1760	Pt|3425	Pt|3750	Pt|4662	Pt|6357	Pt|6911	Pt|7210	Pt|7891	Pt|9075
Pleurotus eryngii var.eryngii		Pe|11554	Pe|12682	Pe|13076	Pe|2949	Pe|4599	Pe|5136	Pe|5790	Pe|6593	Pe|6629	Pe|6712	Pe|7183	Pe|7253	Pe|7626
Pleurotus ostreatus		Po|1031764	Po|1034680	Po|1035754	Po|1048615	Po|1049518	Po|1054667	Po|1074900	Po|1081613	Po|1093024	Po|1108061	Po|21598	Po|41613
Fistulina hepatica		Fh|17912	Fh|25813	Fh|32885	Fh|45306	Fh|49206	Fh|51206	Fh|63414	Fh|65872	Fh|68392	Fh|68396	Fh|68941	Fh|70390	Fh|75241
Agaricus bisporus		Ab|177002	Ab|195052	Ab|199975	Ab|213076	Ab|217305	Ab|219902	Ab|67675
Laccaria bicolor		Lb|178737	Lb|189477
Coprinopsis cinerea		Cc|11222	Cc|12225	Cc|3298	Cc|4239	Cc|7469	Cc|7471	Cc|7822
Coniophora puteana		Cp|102381	Cp|112748	Cp|118836	Cp|125773	Cp|132331	Cp|135086	Cp|138296	Cp|157886	Cp|169738	Cp|49352	Cp|50078	Cp|66568	Cp|89700
Hydnomerulius pinastri		Hp|100021	Hp|106187	Hp|115459	Hp|117155	Hp|118921	Hp|119467	Hp|147591	Hp|159516	Hp|168616	Hp|168617	Hp|23091	Hp|28253	Hp|96136
Pisolithus microcarpus		Pm|122031	Pm|463669	Pm|463830	Pm|673254	Pm|690025
Dichomitus squalens		Ds|137607	Ds|148022	Ds|149400	Ds|151017	Ds|155963	Ds|158716	Ds|176390	Ds|179877
Phlebiopsis gigantea		Pg|113700	Pg|124333	Pg|127564	Pg|129410	Pg|21055	Pg|27174	Pg|35876	Pg|81135	Pg|82220
Cryptococcus neoformans		Cn|2333	Cn|4838	Cn|6249	Cn|6253	Cn|6283	Cn|6621	Cn|6728
Tremella mesenterica		Tm|41754	Tm|69280	Tm|70102
Neurospora crassa		Nc|1217862	Nc|121	Nc|2009	Nc|5165	Nc|5412	Nc|6598	Nc|7211	Nc|8692	Nc|8942
GH5
Pleutotus tuoliensis	Plet	Pt|10532	Pt|10715	Pt|10929	Pt|1228	Pt|1442	Pt|2685	Pt|2746	Pt|2937	Pt|3101	Pt|5642	Pt|5655	Pt|7547	Pt|767	Pt|9575	Pt|9748
Pleurotus eryngii var.eryngii	Plee	Pe|11175	Pe|11255	Pe|11483	Pe|12206	Pe|13171	Pe|13476	Pe|4746	Pe|5039	Pe|6025	Pe|7017	Pe|8162	Pe|8851	Pe|9690
Pleurotus ostreatus	Pleo	Po|1033087	Po|1041534	Po|1041600	Po|1043147	Po|1050544	Po|1056414	Po|1060958	Po|1067505	Po|1067593	Po|1079888	Po|1084733	Po|1088664	Po|1091243	Po|1095040	Po|1101955	Po|1102789	Po|158584	Po|42791	Po|45975	Po|49423	Po|60667
Fistulina hepatica	Fish	Fh|16347	Fh|23928	Fh|33722	Fh|38991	Fh|39698	Fh|45108	Fh|50156	Fh|52635	Fh|63835	Fh|63992	Fh|68260	Fh|71469
Agaricus bisporus	Abib	Ab|184098	Ab|188502	Ab|188761	Ab|189329	Ab|189449	Ab|190490	Ab|191420	Ab|192609	Ab|194478	Ab|194782	Ab|196962	Ab|198709	Ab|200333	Ab|205212	Ab|205367	Ab|205540	Ab|229390	Ab|63154	Ab|72051
Laccaria bicolor	Lacb	Lb|152096	Lb|159097	Lb|172826	Lb|174798	Lb|182889	Lb|185358	Lb|189357	Lb|190947	Lb|243581	Lb|252641	Lb|292256	Lb|294893	Lb|298970	Lb|307733	Lb|313918	Lb|319772	Lb|331446	Lb|387953	Lb|460250	Lb|466907
Coprinopsis cinerea	Copc	Cc|10359	Cc|11992	Cc|2137	Cc|2478	Cc|3537	Cc|3625	Cc|3703	Cc|3991	Cc|3992	Cc|4388	Cc|4669	Cc|5449	Cc|5647	Cc|5648	Cc|5824	Cc|6848	Cc|6892	Cc|7138	Cc|7863	Cc|7970	Cc|7990	Cc|8151	Cc|8836	Cc|9012	Cc|9757
Coniophora puteana	Conp	Cp|101154	Cp|105137	Cp|109457	Cp|112511	Cp|119678	Cp|125964	Cp|127584	Cp|132136	Cp|134226	Cp|135370	Cp|138982	Cp|139408	Cp|140042	Cp|146697	Cp|161610	Cp|48318	Cp|79872	Cp|85498	Cp|93622	Cp|96105
Hydnomerulius pinastri	Hydp	Hp|106007	Hp|126435	Hp|148792	Hp|156717	Hp|173614	Hp|174908	Hp|175263	Hp|180033	Hp|183834	Hp|184096	Hp|24518	Hp|24519	Hp|26602	Hp|28165	Hp|29884	Hp|38205	Hp|40916	Hp|44163	Hp|80618	Hp|87347	Hp|92861
Pisolithus microcarpus	Pism	Pm|104590	Pm|325912	Pm|643408	Pm|676827	Pm|687772	Pm|687778	Pm|85772	Pm|87980	Pm|88819
Dichomitus squalens	Dics	Ds|101207	Ds|111961	Ds|112457	Ds|132822	Ds|134446	Ds|157637	Ds|163931	Ds|173625	Ds|176740	Ds|182676	Ds|183506	Ds|45920	Ds|52026	Ds|63350	Ds|65561	Ds|72970	Ds|76832	Ds|78058	Ds|97713
Phlebiopsis gigantea	Phlg	Pg|100064	Pg|102286	Pg|109934	Pg|110296	Pg|129742	Pg|14400	Pg|29650	Pg|315698	Pg|33120	Pg|416247	Pg|494147	Pg|497395	Pg|68306	Pg|69872	Pg|73457	Pg|84111	Pg|86144	Pg|89516	Pg|97727
Cryptococcus neoformans	Cryn	Cn|2013	Cn|313	Cn|4629	Cn|5063	Cn|5107	Cn|5215	Cn|5249	Cn|706	Cn|836
Tremella mesenterica	Trem	Tm|22618	Tm|31815	Tm|32166	Tm|35989	Tm|38611	Tm|40623	Tm|43106	Tm|45727	Tm|61952	Tm|62537	Tm|62822	Tm|73490	Tm|73633
Neurospora crassa	Neut	Nc|10489	Nc|1211894	Nc|1312	Nc|1949	Nc|3638	Nc|9132
GH6
Pleutotus tuoliensis	Plet	Pt|12781	Pt|6043	Pt|6380
Pleurotus eryngii var.eryngii	Plee	Pe|11908	Pe|916
Pleurotus ostreatus	Pleo	Po|1073165	Po|1101170	Po|48333
Fistulina hepatica	Fish	NA
Agaricus bisporus	Abib	Ab|190390
Laccaria bicolor	Lacb	NA
Coprinopsis cinerea	Copc	Cc|3626	Cc|7130	Cc|7131	Cc|9032	Cc|959
Coniophora puteana	Conp	Cp|117033
Hydnomerulius pinastri	Hydp	Hp|81017
Pisolithus microcarpus	Pism	NA
Dichomitus squalens	Dics	Ds|152125
Phlebiopsis gigantea	Phlg	Pg|17701
Cryptococcus neoformans	Cryn	NA
Tremella mesenterica	Trem	NA
Neurospora crassa	Neut	Nc|7009	Nc|8490	Nc|9211
GH7
Pleutotus tuoliensis	Plet	Pt|11803	Pt|13477	Pt|13694	Pt|3802	Pt|3963	Pt|4011	Pt|4023	Pt|4042	Pt|4527	Pt|4559	Pt|7546	Pt|7549	Pt|7555	Pt|7557
Pleurotus eryngii var.eryngii	Plee	NA
Pleurotus ostreatus	Pleo	Po|1035386	Po|1038048	Po|1038311	Po|1039504	Po|1039666	Po|1043861	Po|1075797	Po|1084730	Po|1084743	Po|1092970	Po|1105963	Po|1105970	Po|1113028	Po|167046	Po|27620
Fistulina hepatica	Fish	Fh|63562
Agaricus bisporus	Abib	Ab|194521
Laccaria bicolor	Lacb	NA
Coprinopsis cinerea	Copc	Cc|10426	Cc|10427	Cc|10428	Cc|10787	Cc|11049
Coniophora puteana	Conp	Cp|131130	Cp|146863
Hydnomerulius pinastri	Hydp	Hp|100903	Hp|84449	Hp|94899
Pisolithus microcarpus	Pism	NA
Dichomitus squalens	Dics	Ds|100956	Ds|131122	Ds|96488
Phlebiopsis gigantea	Phlg	Pg|13298	Pg|191767	Pg|34136
Cryptococcus neoformans	Cryn	NA
Tremella mesenterica	Trem	NA
Neurospora crassa	Neut	Nc|5300	Nc|6339	Nc|9502	Nc|9548
GH10
Pleutotus tuoliensis	Plet	Pt|10030	Pt|10031	Pt|1487
Pleurotus eryngii var.eryngii	Plee	Pe|6973	Pe|9608	Pe|9609
Pleurotus ostreatus	Pleo	Po|1047798	Po|1078540	Po|1091692
Fistulina hepatica	Fish	Fh|54619	Fh|65590
Agaricus bisporus	Abib	Ab|133541	Ab|191440
Laccaria bicolor	Lacb	NA
Coprinopsis cinerea	Copc	Cc|10382	Cc|2197	Cc|2198	Cc|4026	Cc|4027	Cc|6450
Coniophora puteana	Conp	Cp|100144	Cp|157650	Cp|47559
Hydnomerulius pinastri	Hydp	Hp|112176	Hp|128398	Hp|174251
Pisolithus microcarpus	Pism	NA
Dichomitus squalens	Dics	Ds|133554	Ds|133555	Ds|137247	Ds|147873	Ds|63786
Phlebiopsis gigantea	Phlg	Pg|126349	Pg|25162	Pg|31355	Pg|85016
Cryptococcus neoformans	Cryn	NA
Tremella mesenterica	Trem	NA
Neurospora crassa	Neut	Nc|4975	Nc|8563	Nc|9426	Nc|9615
GH11
Pleutotus tuoliensis	Plet	Pt|2275	Pt|2278
Pleurotus eryngii var.eryngii	Plee	Pe|13826	Pe|13829	Pe|13981	Pe|13984
Pleurotus ostreatus	Pleo	Po|1079521	Po|1098194
Fistulina hepatica	Fish	NA
Agaricus bisporus	Abib	Ab|196181	Ab|79647
Laccaria bicolor	Lacb	NA
Coprinopsis cinerea	Copc	Cc|10467	Cc|10479	Cc|10725	Cc|3637	Cc|7114	Cc|7658
Coniophora puteana	Conp	NA
Hydnomerulius pinastri	Hydp	NA
Pisolithus microcarpus	Pism	NA
Dichomitus squalens	Dics	NA
Phlebiopsis gigantea	Phlg	Pg|113976	Pg|21241
Cryptococcus neoformans	Cryn	NA
Tremella mesenterica	Trem	NA
Neurospora crassa	Neut	Nc|2438	Nc|8457
GH12
Pleutotus tuoliensis	Plet	Pt|2164
Pleurotus eryngii var.eryngii	Plee	Pe|12557	Pe|322
Pleurotus ostreatus	Pleo	Po|1108932	Po|50765
Fistulina hepatica	Fish	Fh|48852	Fh|63029
Agaricus bisporus	Abib	Ab|194280	Ab|227728
Laccaria bicolor	Lacb	Lb|320398	Lb|385634	Lb|477020
Coprinopsis cinerea	Copc	Cc|12751
Coniophora puteana	Conp	Cp|116135	Cp|125096	Cp|131925	Cp|136346
Hydnomerulius pinastri	Hydp	Hp|174746	Hp|30516	Hp|87391
Pisolithus microcarpus	Pism	NA
Dichomitus squalens	Dics	Ds|111120	Ds|125489	Ds|91612
Phlebiopsis gigantea	Phlg	Pg|105096	Pg|126344	Pg|34479
Cryptococcus neoformans	Cryn	NA
Tremella mesenterica	Trem	NA
Neurospora crassa	Neut	Nc|5008
GH28
Pleutotus tuoliensis	Plet	Pt|12557	Pt|2762	Pt|5808	Pt|6019	Pt|7131	Pt|8533
Pleurotus eryngii var.eryngii	Plee	Pe|12006	Pe|13555	Pe|2600	Pe|4256	Pe|4270	Pe|7324
Pleurotus ostreatus	Pleo	Po|1020172	Po|1036280	Po|1040639	Po|1048073	Po|1050633	Po|39721
Fistulina hepatica	Fish	Fh|40552	Fh|54059	Fh|54369	Fh|54412	Fh|66569	Fh|78963
Agaricus bisporus	Abib	Ab|118209	Ab|121792	Ab|194940	Ab|194942	Ab|229720
Laccaria bicolor	Lacb	Lb|388191	Lb|398729	Lb|612983	Lb|613299
Coprinopsis cinerea	Copc	Cc|1302	Cc|4681	Cc|9511
Coniophora puteana	Conp	Cp|106319	Cp|125484	Cp|139092	Cp|146090	Cp|157198	Cp|157367	Cp|160208	Cp|161965	Cp|161966	Cp|162949	Cp|165848	Cp|47251	Cp|67657
Hydnomerulius pinastri	Hydp	Hp|119181	Hp|134032	Hp|136131	Hp|157869	Hp|177998	Hp|27200	Hp|32401	Hp|86777	Hp|94521
Pisolithus microcarpus	Pism	Pm|551285
Dichomitus squalens	Dics	Ds|105455	Ds|127518	Ds|142901	Ds|143747	Ds|150803	Ds|154984	Ds|59235
Phlebiopsis gigantea	Phlg	Pg|105922	Pg|111946	Pg|117650	Pg|121448	Pg|121738	Pg|131121	Pg|28251	Pg|36341	Pg|70503	Pg|77716
Cryptococcus neoformans	Cryn	Cn|1576
Tremella mesenterica	Trem	NA
Neurospora crassa	Neut	Nc|10321	Nc|6447
GH43
Pleutotus tuoliensis	Plet	Pt|12876	Pt|13130	Pt|13853	Pt|5702	Pt|6719	Pt|696
Pleurotus eryngii var.eryngii	Plee	Pe|1011	Pe|12273	Pe|6497	Pe|7181
Pleurotus ostreatus	Pleo	Po|1050356	Po|1074114	Po|1074766	Po|1084486	Po|1087821	Po|1099647	Po|176747
Fistulina hepatica	Fish	Fh|18167	Fh|49725
Agaricus bisporus	Abib	Ab|119499	Ab|211524	Ab|224152
Laccaria bicolor	Lacb	NA
Coprinopsis cinerea	Copc	Cc|1421	Cc|3289	Cc|5490	Cc|842
Coniophora puteana	Conp	Cp|101066	Cp|102278	Cp|102654	Cp|129777	Cp|62873	Cp|72016
Hydnomerulius pinastri	Hydp	Hp|139543	Hp|173414	Hp|173806
Pisolithus microcarpus	Pism	Pm|222211
Dichomitus squalens	Dics	Ds|123104	Ds|136038	Ds|153159	Ds|156340	Ds|165446	Ds|181663	Ds|57570
Phlebiopsis gigantea	Phlg	Pg|112485	Pg|28963	Pg|29214	Pg|32438
Cryptococcus neoformans	Cryn	NA
Tremella mesenterica	Trem	NA
Neurospora crassa	Neut	Nc|1208904	Nc|1271793	Nc|1855	Nc|5196	Nc|550
CE1
Pleutotus tuoliensis	Plet	Pt|2270	Pt|2940
Pleurotus eryngii var.eryngii	Plee	Pe|13976	Pe|9023
Pleurotus ostreatus	Pleo	Po|1054127	Po|1114413
Fistulina hepatica	Fish	Fh|37237
Agaricus bisporus	Abib	Ab|113763	Ab|196213
Laccaria bicolor	Lacb	Lb|170578
Coprinopsis cinerea	Copc	Cc|10712	Cc|1511	Cc|2826	Cc|5989
Coniophora puteana	Conp	Cp|115704
Hydnomerulius pinastri	Hydp	Hp|112820	Hp|131161
Pisolithus microcarpus	Pism	Pm|393115
Dichomitus squalens	Dics	Ds|142470
Phlebiopsis gigantea	Phlg	Pg|27357
Cryptococcus neoformans	Cryn	Cn|5562
Tremella mesenterica	Trem	Tm|66940
Neurospora crassa	Neut	Nc|2008	Nc|3705	Nc|3766	Nc|4469	Nc|5126	Nc|5313	Nc|6009
CE16
Pleutotus tuoliensis	Plet	Pt|13027	Pt|13522	Pt|305	Pt|4971	Pt|809	Pt|8368
Pleurotus eryngii var.eryngii	Plee	Pe|1162	Pe|11991	Pe|14975	Pe|3888	Pe|6111
Pleurotus ostreatus	Pleo	Po|1041000	Po|1043518	Po|1077420	Po|1085077	Po|1108685	Po|22143
Fistulina hepatica	Fish	Fh|32785	Fh|51030	Fh|53502	Fh|67800	Fh|73495
Agaricus bisporus	Abib	Ab|119614	Ab|120609	Ab|139121	Ab|144260	Ab|179405	Ab|179406	Ab|192194	Ab|196115	Ab|75132
Laccaria bicolor	Lacb	Lb|304776	Lb|683905
Coprinopsis cinerea	Copc	Cc|2199	Cc|3670	Cc|5183	Cc|5558
Coniophora puteana	Conp	Cp|111734	Cp|116894	Cp|131126	Cp|134719	Cp|158703	Cp|54880	Cp|79224
Hydnomerulius pinastri	Hydp	Hp|105411	Hp|117935	Hp|123621	Hp|175475	Hp|22891	Hp|30954	Hp|80924	Hp|91283
Pisolithus microcarpus	Pism	Pm|628466	Pm|690281
Dichomitus squalens	Dics	Ds|128341	Ds|138442	Ds|143229	Ds|154827	Ds|170807	Ds|171652	Ds|172108	Ds|181996	Ds|89099	Ds|91385	Ds|98135
Phlebiopsis gigantea	Phlg	Pg|102784	Pg|103464	Pg|126281	Pg|129085	Pg|18836	Pg|31409	Pg|74806
Cryptococcus neoformans	Cryn	NA
Tremella mesenterica	Trem	NA
Neurospora crassa	Neut	Nc|5887	Nc|9940
CE5
Pleutotus tuoliensis	Plet	NA
Pleurotus eryngii var.eryngii	Plee	NA
Pleurotus ostreatus	Pleo	NA
Fistulina hepatica	Fish	NA
Agaricus bisporus	Abib	Ab|136707	Ab|176382	Ab|183005	Ab|190200	Ab|190202	Ab|194321
Laccaria bicolor	Lacb	Lb|393939
Coprinopsis cinerea	Copc	Cc|3423	Cc|4683	Cc|6442	Cc|8013	Cc|8262	Cc|9754
Coniophora puteana	Conp	Cp|111722
Hydnomerulius pinastri	Hydp	NA
Pisolithus microcarpus	Pism	NA
Dichomitus squalens	Dics	NA
Phlebiopsis gigantea	Phlg	NA
Cryptococcus neoformans	Cryn	NA
Tremella mesenterica	Trem	NA
Neurospora crassa	Neut	Nc|1284608	Nc|5207	Nc|9444
CE8
Pleutotus tuoliensis	Plet	Pt|11566	Pt|3468
Pleurotus eryngii var.eryngii	Plee	Pe|5364
Pleurotus ostreatus	Pleo	Po|1044335	Po|1061918
Fistulina hepatica	Fish	Fh|57974	Fh|63787
Agaricus bisporus	Abib	Ab|151878	Ab|179502
Laccaria bicolor	Lacb	Lb|245379	Lb|315258	Lb|315313	Lb|676331
Coprinopsis cinerea	Copc	NA
Coniophora puteana	Conp	Cp|104287	Cp|104311
Hydnomerulius pinastri	Hydp	Hp|114353	Hp|114357
Pisolithus microcarpus	Pism	NA
Dichomitus squalens	Dics	Ds|142507	Ds|176670	Ds|61616
Phlebiopsis gigantea	Phlg	Pg|30798	Pg|487938	Pg|76279
Cryptococcus neoformans	Cryn	NA
Tremella mesenterica	Trem	NA
Neurospora crassa	Neut	Nc|9375
CE12
Pleutotus tuoliensis	Plet	Pt|3054	Pt|9986
Pleurotus eryngii var.eryngii	Plee	Pe|9652
Pleurotus ostreatus	Pleo	Po|1102068	Po|1113799
Fistulina hepatica	Fish	NA
Agaricus bisporus	Abib	Ab|132820	Ab|62194
Laccaria bicolor	Lacb	NA
Coprinopsis cinerea	Copc	Cc|1595
Coniophora puteana	Conp	NA
Hydnomerulius pinastri	Hydp	NA
Pisolithus microcarpus	Pism	NA
Dichomitus squalens	Dics	Ds|170555	Ds|87084
Phlebiopsis gigantea	Phlg	Pg|100056
Cryptococcus neoformans	Cryn	NA
Tremella mesenterica	Trem	NA
Neurospora crassa	Neut	Nc|620
CE15
Pleutotus tuoliensis	Plet	Pt|2386
Pleurotus eryngii var.eryngii	Plee	Pe|5780	Pe|6306
Pleurotus ostreatus	Pleo	Po|1086797
Fistulina hepatica	Fish	NA
Agaricus bisporus	Abib	Ab|209748
Laccaria bicolor	Lacb	NA
Coprinopsis cinerea	Copc	Cc|11062	Cc|4157	Cc|5044	Cc|5049	Cc|5050	Cc|5052	Cc|8008
Coniophora puteana	Conp	NA
Hydnomerulius pinastri	Hydp	Hp|100259	Hp|176524
Pisolithus microcarpus	Pism	NA
Dichomitus squalens	Dics	Ds|107426	Ds|58498
Phlebiopsis gigantea	Phlg	Pg|124063
Cryptococcus neoformans	Cryn	NA
Tremella mesenterica	Trem	NA
Neurospora crassa	Neut	Nc|9686
AA9
Pleutotus tuoliensis	Plet	Pt|10054	Pt|10461	Pt|10462	Pt|10463	Pt|10955	Pt|10957	Pt|11739	Pt|12338	Pt|12339	Pt|12384	Pt|12517	Pt|12760	Pt|12761	Pt|12762	Pt|174	Pt|3758	Pt|3815	Pt|382	Pt|4032	Pt|4865	Pt|5219	Pt|5909	Pt|65	Pt|7424	Pt|7425	Pt|7460	Pt|9185
Pleurotus eryngii var.eryngii	Plee	Pe|10502	Pe|10829	Pe|11509	Pe|13306	Pe|14366	Pe|14843	Pe|15043	Pe|1799	Pe|189	Pe|4153	Pe|5414	Pe|62	Pe|6281	Pe|64	Pe|6858	Pe|8350	Pe|8378	Pe|8381	Pe|8418	Pe|8535	Pe|8580	Pe|904	Pe|905	Pe|906	Pe|9153	Pe|9154	Pe|9590
Pleurotus ostreatus	Pleo	Po|1029749	Po|1032886	Po|1033673	Po|1037574	Po|1048891	Po|1068225	Po|1075578	Po|1077867	Po|1077900	Po|1078534	Po|1083326	Po|1098120	Po|1098129	Po|1098582	Po|1098874	Po|1099324	Po|1102722	Po|1102786	Po|1104773	Po|1105247	Po|1106896	Po|152986	Po|156073	Po|166612	Po|18797	Po|18799	Po|3367	Po|50098	Po|6958
Fistulina hepatica	Fish	Fh|18287	Fh|24835	Fh|34057	Fh|40379	Fh|50342	Fh|56680
Agaricus bisporus	Abib	Ab|122757	Ab|136180	Ab|137828	Ab|181656	Ab|188473	Ab|192993	Ab|194696	Ab|196143	Ab|198453	Ab|204104	Ab|226235
Laccaria bicolor	Lacb	Lb|186824	Lb|294705	Lb|307143
Coprinopsis cinerea	Copc	Cc|10407	Cc|10823	Cc|10944	Cc|11516	Cc|12368	Cc|1720	Cc|1888	Cc|1892	Cc|1893	Cc|2336	Cc|2641	Cc|2652	Cc|2700	Cc|3057	Cc|3058	Cc|3061	Cc|4193	Cc|4194	Cc|4253	Cc|4643	Cc|4644	Cc|5024	Cc|6187	Cc|6439	Cc|6440	Cc|6562	Cc|6572	Cc|7275	Cc|7356	Cc|8144	Cc|8486	Cc|8548	Cc|9031	Cc|9880
Coniophora puteana	Conp	Cp|122391	Cp|131262	Cp|140516	Cp|152717	Cp|62587	Cp|71589	Cp|76886	Cp|81549	Cp|89426	Cp|91873
Hydnomerulius pinastri	Hydp	Hp|111863	Hp|112064	Hp|112533	Hp|132776	Hp|176965	Hp|28930	Hp|31425	Hp|32888	Hp|40459	Hp|47357	Hp|78449	Hp|91410	Hp|95889	Hp|98515
Pisolithus microcarpus	Pism	Pm|104390	Pm|678708	Pm|685710	Pm|91890
Dichomitus squalens	Dics	Ds|102981	Ds|104462	Ds|106787	Ds|108020	Ds|110054	Ds|126796	Ds|126817	Ds|140533	Ds|149825	Ds|166212	Ds|169685	Ds|181042	Ds|50737	Ds|51289	Ds|62705
Phlebiopsis gigantea	Phlg	Pg|112087	Pg|112944	Pg|118444	Pg|18264	Pg|20470	Pg|227560	Pg|227588	Pg|27670	Pg|35240	Pg|37310	Pg|64774	Pg|72251	Pg|79143	Pg|79150
Cryptococcus neoformans	Cryn	Cn|523
Tremella mesenterica	Trem	NA
Neurospora crassa	Neut	Nc|10356	Nc|10480	Nc|1873	Nc|2297	Nc|2381	Nc|2935	Nc|4962	Nc|5161	Nc|5518	Nc|589	Nc|6196	Nc|6897	Nc|7469	Nc|9377
POD
Pleutotus tuoliensis	Plet	Pt|10733	Pt|11774	Pt|3669	Pt|6166	Pt|6192	Pt|8575	Pt|8872	Pt|8936
Pleurotus eryngii var.eryngii	Plee	Pe|11274	Pe|13150	Pe|342	Pe|6006	Pe|6538	Pe|666	Pe|9922	Pe|9944
Pleurotus ostreatus	Pleo	Po|1041740	Po|1089546	Po|1096331	Po|1099081	Po|156336	Po|199491	Po|199510	Po|199511
Fistulina hepatica	Fish	NA
Agaricus bisporus	Abib	Ab|188334	Ab|221245
Laccaria bicolor	Lacb	Lb|191903
Coprinopsis cinerea	Copc	Cc|1809
Coniophora puteana	Conp	NA
Hydnomerulius pinastri	Hydp	NA
Pisolithus microcarpus	Pism	NA
Dichomitus squalens	Dics	Ds|108150	Ds|141471	Ds|147840	Ds|150431	Ds|155734	Ds|169526	Ds|169843	Ds|169849	Ds|173638	Ds|50355	Ds|59877	Ds|70857
Phlebiopsis gigantea	Phlg	Pg|117668	Pg|121662	Pg|150531	Pg|30372	Pg|32509	Pg|65951	Pg|65970	Pg|75606
Cryptococcus neoformans	Cryn	NA
Tremella mesenterica	Trem	NA
Neurospora crassa	Neut	NA
MOC
Pleutotus tuoliensis	Plet	Pt|13464	Pt|13470	Pt|13475	Pt|13490	Pt|13492	Pt|13497	Pt|13719	Pt|3257	Pt|3290	Pt|3781	Pt|9945
Pleurotus eryngii var.eryngii	Plee	Pe|12775	Pe|13689	Pe|13877	Pe|13883	Pe|13888	Pe|13889	Pe|13902	Pe|13904	Pe|13908	Pe|2069	Pe|5081	Pe|9329	Pe|9368	Pe|9724
Pleurotus ostreatus	Pleo	Po|1043420	Po|1043488	Po|1067328	Po|1077328	Po|1077468	Po|1089723	Po|1089733	Po|1094965	Po|1094975	Po|1102751	Po|1106925	Po|1113032
Fistulina hepatica	Fish	Fh|45292	Fh|46424	Fh|52806	Fh|74333	Fh|74339	Fh|74340
Agaricus bisporus	Abib	Ab|117494	Ab|117501	Ab|120944	Ab|135711	Ab|139148	Ab|146228	Ab|184981	Ab|184993	Ab|186398	Ab|194714	Ab|206911	Ab|209229	Ab|225781
Laccaria bicolor	Lacb	Lb|399743	Lb|399744	Lb|399745	Lb|399746	Lb|399747	Lb|399748	Lb|399749	Lb|399750	Lb|399751	Lb|399752	Lb|399755	Lb|674347
Coprinopsis cinerea	Copc	Cc|2123	Cc|2194	Cc|3435	Cc|3439	Cc|3444	Cc|5146	Cc|5153	Cc|5176	Cc|5197	Cc|587	Cc|591	Cc|7360	Cc|7363	Cc|7925	Cc|8214	Cc|8215	Cc|8218
Coniophora puteana	Conp	Cp|112599	Cp|132245	Cp|159436	Cp|159442	Cp|46496	Cp|66397	Cp|84297	Cp|93900
Hydnomerulius pinastri	Hydp	Hp|115869	Hp|120089	Hp|130491	Hp|152064	Hp|152109	Hp|174855	Hp|181157	Hp|27382	Hp|32535	Hp|88245	Hp|88280
Pisolithus microcarpus	Pism	Pm|102510	Pm|102842	Pm|108728	Pm|17264	Pm|351590	Pm|481168	Pm|510723	Pm|680524	Pm|680548
Dichomitus squalens	Dics	Ds|105748	Ds|110823	Ds|142773	Ds|148140	Ds|169869	Ds|173305	Ds|176907	Ds|177001	Ds|179829	Ds|180464	Ds|62489	Ds|67925	Ds|82457
Phlebiopsis gigantea	Phlg	Pg|110266	Pg|129839	Pg|29483	Pg|32068	Pg|77659
Cryptococcus neoformans	Cryn	Cn|2635	Cn|3105	Cn|3106	Cn|5626	Cn|6886
Tremella mesenterica	Trem	Tm|13534	Tm|63586	Tm|63702	Tm|71122
Neurospora crassa	Neut	Nc|10044	Nc|10521	Nc|1216133	Nc|2210	Nc|2760	Nc|5495	Nc|8910	Nc|9494	Nc|9563	Nc|9659	Nc|9713
CRO
Pleutotus tuoliensis	Plet	Pt|11924	Pt|12733	Pt|12808	Pt|13293	Pt|2704	Pt|3849	Pt|5428	Pt|5429	Pt|5432	Pt|5593	Pt|6824	Pt|7407	Pt|7408	Pt|8122	Pt|8850
Pleurotus eryngii var.eryngii	Plee	Pe|10053	Pe|10521	Pe|10524	Pe|10526	Pe|10980	Pe|11829	Pe|12017	Pe|13501	Pe|250	Pe|251	Pe|6268	Pe|6271	Pe|648	Pe|7610	Pe|7869	Pe|941	Pe|9520
Pleurotus ostreatus	Pleo	Po|1038306	Po|1065295	Po|1068680	Po|1078518	Po|1079389	Po|1081617	Po|1086454	Po|1090764	Po|1093866	Po|1108603	Po|1109334	Po|1109335	Po|1109338	Po|1114640	Po|152955	Po|28718
Fistulina hepatica	Fish	Fh|39661	Fh|67974	Fh|78733
Agaricus bisporus	Abib	Ab|179427	Ab|181085	Ab|185747	Ab|193900	Ab|193903	Ab|195282	Ab|196108	Ab|198869	Ab|227686
Laccaria bicolor	Lacb	Lb|151504	Lb|151571	Lb|247761	Lb|302157	Lb|312895	Lb|313935	Lb|457469	Lb|460441	Lb|638550	Lb|700975
Coprinopsis cinerea	Copc	Cc|1055	Cc|2883	Cc|4084	Cc|5606	Cc|6574	Cc|8823
Coniophora puteana	Conp	Cp|111658	Cp|162245	Cp|163898	Cp|52090	Cp|64855	Cp|86064
Hydnomerulius pinastri	Hydp	Hp|123112	Hp|173926	Hp|25570	Hp|91435	Hp|91439
Pisolithus microcarpus	Pism	Pm|152505	Pm|28559	Pm|486773	Pm|9156
Dichomitus squalens	Dics	Ds|104348	Ds|104366	Ds|126455	Ds|133067	Ds|135749	Ds|138575	Ds|163620	Ds|167685	Ds|97940
Phlebiopsis gigantea	Phlg	Pg|128606	Pg|19348	Pg|327975	Pg|380490	Pg|453167	Pg|513029
Cryptococcus neoformans	Cryn	Cn|1822	Cn|343	Cn|5181
Tremella mesenterica	Trem	Tm|33764	Tm|39940
Neurospora crassa	Neut	Nc|2532
CDH
Pleutotus tuoliensis	Plet	Pt|2237
Pleurotus eryngii var.eryngii	Plee	NA
Pleurotus ostreatus	Pleo	Po|41743
Fistulina hepatica	Fish	Fh|43745
Agaricus bisporus	Abib	Ab|188178
Laccaria bicolor	Lacb	NA
Coprinopsis cinerea	Copc	Cc|8465
Coniophora puteana	Conp	Cp|131886
Hydnomerulius pinastri	Hydp	Hp|31984
Pisolithus microcarpus	Pism	NA
Dichomitus squalens	Dics	Ds|153749
Phlebiopsis gigantea	Phlg	Pg|99876
Cryptococcus neoformans	Cryn	NA
Tremella mesenterica	Trem	NA
Neurospora crassa	Neut	Nc|4504	Nc|9427
Cytb
Pleutotus tuoliensis	Plet	NA
Pleurotus eryngii var.eryngii	Plee	NA
Pleurotus ostreatus	Pleo	NA
Fistulina hepatica	Fish	NA
Agaricus bisporus	Abib	NA
Laccaria bicolor	Lacb	NA
Coprinopsis cinerea	Copc	Cc|8142	Cc|8143	Cc|8153
Coniophora puteana	Conp	Cp|79664
Hydnomerulius pinastri	Hydp	Hp|105629
Pisolithus microcarpus	Pism	NA
Dichomitus squalens	Dics	Ds|48930
Phlebiopsis gigantea	Phlg	Pg|328228
Cryptococcus neoformans	Cryn	NA
Tremella mesenterica	Trem	NA
Neurospora crassa	Neut	Nc|4504
OXO
Pleutotus tuoliensis	Plet	Pt|11794	Pt|6982	Pt|8298	Pt|9650
Pleurotus eryngii var.eryngii	Plee	Pe|10325	Pe|5928	Pe|5988	Pe|8214
Pleurotus ostreatus	Pleo	Po|10257	Po|1053374	Po|1074436	Po|1078793
Fistulina hepatica	Fish	Fh|77791
Agaricus bisporus	Abib	Ab|191066	Ab|195510	Ab|210697
Laccaria bicolor	Lacb	Lb|469092
Coprinopsis cinerea	Copc	Cc|5368	Cc|9459
Coniophora puteana	Conp	Cp|106355	Cp|128277	Cp|91947
Hydnomerulius pinastri	Hydp	Hp|111380	Hp|114033	Hp|115308	Hp|183089	Hp|34909
Pisolithus microcarpus	Pism	Pm|675095	Pm|683682	Pm|9198	Pm|9199
Dichomitus squalens	Dics	Ds|100044	Ds|107932	Ds|124763	Ds|133466	Ds|140258	Ds|163336	Ds|68890
Phlebiopsis gigantea	Phlg	Pg|105418	Pg|115256	Pg|173784	Pg|173935	Pg|21943	Pg|25184	Pg|28854	Pg|449349	Pg|66932	Pg|70686
Cryptococcus neoformans	Cryn	Cn|1195	Cn|2750	Cn|2751	Cn|3667	Cn|5661
Tremella mesenterica	Trem	Tm|24392	Tm|45812	Tm|67347
Neurospora crassa	Neut	Nc|1840	Nc|9328	Nc|9848
QRD
Pleutotus tuoliensis	Plet	Pt|2419	Pt|5385
Pleurotus eryngii var.eryngii	Plee	Pe|13179
Pleurotus ostreatus	Pleo	Po|1056411	Po|41896
Fistulina hepatica	Fish	Fh|73107	Fh|73370
Agaricus bisporus	Abib	Ab|194638	Ab|205090	Ab|205429	Ab|72455
Laccaria bicolor	Lacb	Lb|190833	Lb|656726
Coprinopsis cinerea	Copc	Cc|3523	Cc|9651	Cc|9652
Coniophora puteana	Conp	Cp|110018	Cp|168358
Hydnomerulius pinastri	Hydp	Hp|112793	Hp|91533
Pisolithus microcarpus	Pism	Pm|28772
Dichomitus squalens	Dics	Ds|123338	Ds|70855
Phlebiopsis gigantea	Phlg	Pg|11626	Pg|14295	Pg|309021	Pg|472476	Pg|81089	Pg|99501
Cryptococcus neoformans	Cryn	Cn|2847	Cn|3533	Cn|3543
Tremella mesenterica	Trem	Tm|23530	Tm|43670
Neurospora crassa	Neut	Nc|2347
DyP
Pleutotus tuoliensis	Plet	Pt|10156	Pt|3138	Pt|3640
Pleurotus eryngii var.eryngii	Plee	Pe|2664	Pe|5
Pleurotus ostreatus	Pleo	Po|52170	Po|62271
Fistulina hepatica	Fish	NA
Agaricus bisporus	Abib	NA
Laccaria bicolor	Lacb	Lb|392869	Lb|399707
Coprinopsis cinerea	Copc	Cc|2157	Cc|2356
Coniophora puteana	Conp	NA
Hydnomerulius pinastri	Hydp	NA
Pisolithus microcarpus	Pism	NA
Dichomitus squalens	Dics	NA
Phlebiopsis gigantea	Phlg	Pg|125681	Pg|85295
Cryptococcus neoformans	Cryn	NA
Tremella mesenterica	Trem	NA
Neurospora crassa	Neut	Nc|1552
HTP
Pleutotus tuoliensis	Plet	Pt|10869	Pt|3681	Pt|3730
Pleurotus eryngii var.eryngii	Plee	Pe|11423	Pe|6548
Pleurotus ostreatus	Pleo	Po|1029861	Po|1108212	Po|1110336	Po|1111884
Fistulina hepatica	Fish	Fh|22711	Fh|48277	Fh|77097
Agaricus bisporus	Abib	Ab|134420	Ab|139842	Ab|179594	Ab|183665	Ab|183721	Ab|183842	Ab|186833	Ab|188448	Ab|188774	Ab|190943	Ab|190967	Ab|190973	Ab|190977	Ab|190980	Ab|190985	Ab|193563	Ab|195432	Ab|195436	Ab|207786	Ab|230090	Ab|52638	Ab|64972	Ab|65123
Laccaria bicolor	Lacb	Lb|293625	Lb|293829	Lb|477564	Lb|651575
Coprinopsis cinerea	Copc	Cc|6964	Cc|7249	Cc|7686	Cc|8148	Cc|8916	Cc|8920
Coniophora puteana	Conp	Cp|27633	Cp|58635
Hydnomerulius pinastri	Hydp	Hp|113007	Hp|118099	Hp|90678
Pisolithus microcarpus	Pism	Pm|102451	Pm|11632	Pm|25860	Pm|689932
Dichomitus squalens	Dics	Ds|113070	Ds|180751	Ds|72198	Ds|88700
Phlebiopsis gigantea	Phlg	Pg|104428	Pg|131735	Pg|18201	Pg|19534
Cryptococcus neoformans	Cryn	NA
Tremella mesenterica	Trem	NA
Neurospora crassa	Neut	Nc|6965

## Sheet: Table S9
Table S9. Top ten abundant gene ontogoly(GO) categaries of genes that are enclosed in identified DMRs in Pt and Pe at their stage of mycelium.
	ID	Description	GeneRatio	BgRatio	P-value	P-adj	counts
DMR related genes in Pt:	GO:0055114	oxidation-reduction process	18/104	708/7057	0.0145747	0.197568	18
	GO:0016020	membrane	12/104	352/7057	0.00538769	0.0950341	12
	GO:0016491	oxidoreductase activity	11/104	308/7057	0.00545278	0.0950341	11
	GO:0004672	protein kinase activity	5/104	125/7057	0.036874	0.418604	5
	GO:0006468	protein phosphorylation	5/104	189/7057	0.146036	0.418604	5
	GO:0055085	transmembrane transport	5/104	269/7057	0.363912	0.498846	5
	GO:0004497	monooxygenase activity	4/104	108/7057	0.0747329	0.418604	4
	GO:0016705	oxidoreductase activity	4/104	112/7057	0.0829235	0.418604	4
	GO:0005506	iron ion binding	4/104	143/7057	0.159716	0.418604	4
	GO:0008152	metabolic process	4/104	150/7057	0.179838	0.418604	4
DMR related genes in Pe:	GO:0055114	oxidation-reduction process	13/95	693/7197	0.122597	0.378479	13
	GO:0016020	membrane	9/95	406/7197	0.0865831	0.378479	9
	GO:0005524	ATP binding	9/95	687/7197	0.561267	0.633881	9
	GO:0016491	oxidoreductase activity	6/95	303/7197	0.210282	0.399709	6
	GO:0008152	metabolic process	5/95	156/7197	0.0548966	0.378479	5
	GO:0006468	protein phosphorylation	5/95	201/7197	0.126079	0.378479	5
	GO:0046872	metal ion binding	5/95	323/7197	0.423955	0.549924	5
	GO:0005634	nucleus	5/95	698/7197	0.960282	0.969684	5
	GO:0003824	catalytic activity	4/95	179/7197	0.210929	0.399709	4
	GO:0055085	transmembrane transport	4/95	238/7197	0.385132	0.518594	4
